# Supplementary material for: Microbiome dynamics and functional profiles in deep-sea wood-fall micro-ecosystem: insights into drive pattern of community assembly, biogeochemical processes, and lignocellulose degradation
Source: Appl Environ Microbiol. 2024 Dec 6;91(1):e02165-24. doi: 10.1128/aem.02165-24 (PMC11784029; doi:10.1128/aem.02165-24)
Supplement: Supplemental tables — Tables S1 to S7. [file aem.02165-24-s0002.xlsx]

## Sheet: Table S1
Table S1: The physicochemical indices among distinct contact surfaces of wood-fall
Contact surfaces	Sample	cellulose (mg/g)	hemicellulose (mg/g)	lignin(mg/g)	TC (%)	TN (mg/g)	TS (%)
SDCS	S1	386.964	176.424	432.827	46	2.962	1.601
	S2	365.126	171.855	457.343	45.68	3.021	1.586
	S3	382.102	170.673	421.386	45.95	2.98	1.392
	S4	377.037	172.661	450.285	45.84	2.987	1.35
	S5	370.492	170.022	458.025	46.49	2.755	1.517
SWCS	S6	315.621	121.527	513.458	43.45	2.556	1.679
	S7	345.567	127.08	509.763	45.29	2.497	1.815
	S8	314.182	117.054	531.544	43.84	2.638	1.443
	S9	343.055	124.235	532.206	44.19	2.78	1.6
	S10	336.339	124.529	533.298	44.11	2.6	1.834
TR	S11	364.546	139.026	484.546	42.76	1.872	1.282
	S12	387.783	132.609	478.33	43.33	1.895	1.378
	S13	401.309	128.205	471.13	41.82	1.954	1.448
	S14	384.931	133.777	481.018	42.92	1.994	1.419
	S15	401.794	132.835	465.88	43.93	2.052	1.687

## Sheet: Table S2
Table S2: Shannon diversity indexes for bacteria and fungi community among distinct contact surfaces of wood fall
Contact surfaces	Sample	Shannon diversity indexes
		Bacteria	Fungi
SDCS	S1	4.17085	2.68307
	S2	4.50249	1.62924
	S3	4.13874	3.15407
	S4	4.09804	0.853784
SWCS	S5	4.30497	2.28925
	S6	3.96158	0.687647
	S7	3.34094	0.626634
	S8	4.53261	0.818397
TR	S9	3.5851	1.44376
	S10	4.18136	1.85591
	S11	4.88285	0.576237
	S12	4.23604	0.518731
	S13	3.5385	0.775294
	S14	3.19134	2.672
	S15	3.72333	1.77992
	S16	4.0837	0.679157

## Sheet: Table S3
Table S3: The KOs information in each sulfur, nitrogen, and methane metabolism module within the bacterial community
Metabolism pathways	Module ID	KOs	KEGG Name	Gene Count
sulfur metabolism	M00176	K00860	cysC	275
		K00955	cysNC	460
		K00380	cysJ	365
		K00381	cysI	297
		K00392	sir	238
		K00956	cysN	142
		K00390	cysH	467
		K00957	cysD	343
		K00958	sat, met3	254
	M00595	K17226	soxY	178
		K22622	soxD	97
		K17223	soxX	68
		K17224	soxB	101
		K17225	soxC	86
		K17222	soxA	66
		K17227	soxZ	64
	M00596	K11180	dsrA	98
		K00395	aprB	42
		K00958	sat, met3	254
		K11181	dsrB	59
		K00394	aprA	86
nitrogen metabolism	M00175	K02586	nifD	143
		K02591	nifK	128
		K02588	nifH	110
	M00528	K10535	hao	249
	M00529	K00371	narH, narY, nxrB	165
		K15864	nirS	99
		K00376	nosZ	175
		K00370	narG, narZ, nxrA	386
		K00374	narI, narV	255
		K00368	nirK	165
		K04561	norB	315
		K02305	norC	85
		K02567	napA	267
		K02568	napB	84
	M00530	K00362	nirB	589
		K00371	narH, narY, nxrB	165
		K03385	nrfA	100
		K00370	narG, narZ, nxrA	386
		K00363	nirD	172
		K00374	narI, narV	255
		K02567	napA	267
		K02568	napB	84
		K15876	nrfH	56
	M00531	K00366	nirA	104
		K00367	narB	211
		K00372	nasA	503
	M00804	K00371	narH, narY, nxrB	165
		K00370	narG, narZ, nxrA	386
		K10535	hao	249
methane metabolism	M00567	K03388	hdrA2	867
		K00320	mer	43
		K00584	mtrH	25
		K14126	mvhA, vhuA, vhcA	65
		K03389	hdrB2	151
		K00202	fwdC, fmdC	52
		K14127	mvhD, vhuD, vhcD	186
		K00201	fwdB, fmdB	70
		K08264	hdrD	216
		K00125	fdhB	43
		K01499	mch	58
		K00672	ftr	60
		K14128	mvhG, vhuG, vhcG	47
		K00203	fwdD, fmdD	13
		K03390	hdrC2	95
		K00200	fwdA, fmdA	72
		K11261	fwdE, fmdE	77
		K22516	fdhA	67
		K00577	mtrA	3
	M00357	K01895	ACSS1_2, acs	1259
		K00925	ackA	533
		K03388	hdrA2	867
		K00197	cdhE, acsC	79
		K00584	mtrH	25
		K14126	mvhA, vhuA, vhcA	65
		K03389	hdrB2	151
		K14127	mvhD, vhuD, vhcD	186
		K00625	E2.3.1.8, pta	205
		K08264	hdrD	216
		K00125	fdhB	43
		K14128	mvhG, vhuG, vhcG	47
		K03390	hdrC2	95
		K00193	cdhC	2
		K22516	fdhA	67
		K00194	cdhD, acsD	61
		K00577	mtrA	3
	M00356	K03388	hdrA2	867
		K14126	mvhA, vhuA, vhcA	65
		K03389	hdrB2	151
		K14127	mvhD, vhuD, vhcD	186
		K08264	hdrD	216
		K00125	fdhB	43
		K04480	mtaB	31
		K14128	mvhG, vhuG, vhcG	47
		K03390	hdrC2	95
		K14080	mtaA	57
		K22516	fdhA	67
		K14081	mtaC	4
	M00563	K14083	mttB	680
		K03388	hdrA2	867
		K16176	mtmB	62
		K14126	mvhA, vhuA, vhcA	65
		K16178	mtbB	13
		K03389	hdrB2	151
		K14084	mttC	45
		K14127	mvhD, vhuD, vhcD	186
		K08264	hdrD	216
		K14082	mtbA	48
		K00125	fdhB	43
		K14128	mvhG, vhuG, vhcG	47
		K03390	hdrC2	95
		K16179	mtbC	33
		K22516	fdhA	67
	M00358	K05979	comB	193
		K08097	comA	32
		K05884	comC	66
		K06034	comD	16
		K13039	comE	12
	M00608	K10977	aksA	3
		K16792	aksD	5
	M00174	K23995	xoxF	111
		K14028	mdh1, mxaF	14
		K14029	mdh2, mxaI	6
	M00346	K01689	ENO, eno	742
		K00024	mdh	452
		K00600	glyA, SHMT	961
		K01595	ppc	390
		K11529	gck, gckA, GLYCTK	497
		K00018	hprA	198
		K00830	AGXT	296
		K08691	mcl	75
		K14067	mtkA	10
		K08692	mtkB	7
	M00345	K01624	FBA, fbaA	674
		K00850	pfkA, PFK	386
		K16370	pfkB	45
		K13831	hps-phi	14
		K08093	hxlA	25
		K08094	hxlB	32
		K13812	fae-hps	2
	M00344	K01624	FBA, fbaA	674
		K03841	FBP, fbp	242
		K00863	DAK, TKFC	7
	M00378	K11212	cofD	41
		K12234	cofE	35
		K14941	cofC, fbiD	23
	M00935	K09733	mfnB	77
		K07144	mfnE	72
		K19793	mfnC	53
		K18933	mfnA, adc	42
		K06914	mfnD	86
		K07072	mfnF	98
	M00422	K00197	cdhE, acsC	79
		K00193	cdhC	2
		K00192	cdhA	5
		K00194	cdhD, acsD	61

## Sheet: Table S4
Table S4: The KOs information in each sulfur, nitrogen, and methane metabolism module within the fungal community
Metabolism pathways	Module ID	KOs	KEGG Name	Gene Count
sulfur metabolism	M00176	K00958	sat, met3	2
	M00596	K00958	sat, met3	2
methane metabolism	M00344	K00863	DAK, TKFC	4
	M00346	K00600	glyA, SHMT	6
	M00345	K00850	pfkA, PFK	3
methane metabolism

## Sheet: Table S5
Table S5: Relative abundance of sulfur, nitrogen and methane metabolism modules of bacteria and fungi in distinct contact surfaces of wood fall
Metabolism pathways	Module	Bacteria			Fungi
		SDCS	SWCS	TR	SDCS	SWCS	TR
sulfur metabolism	M00176	0.654091	0.832692	0.696267	0	0	0.854365
	M00595	0.0833771	0.126074	0.210105	0	0	0
	M00596	0.262532	0.041234	0.0936281	0	0	0.145635
nitrogen metabolism	M00530	0.260185	0.339637	0.361174	0	0	0
	M00529	0.250305	0.304083	0.350787	0	0	0
	M00804	0.169077	0.11942	0.0918865	0	0	0
	M00175	0.156556	0.077558	0.0574253	0	0	0
	M00531	0.0360004	0.120023	0.118298	0	0	0
	M00528	0.127877	0.0392804	0.0204292	0	0	0
methane metabolism	M00357	0.210095	0.230448	0.220002	0	0	0
	M00563	0.177048	0.101718	0.132563	0	0	0
	M00346	0.0799399	0.244104	0.218689	0	0.0636805	0.697728
	M00567	0.163417	0.0952043	0.105922	0	0	0
	M00356	0.157221	0.0576977	0.0864676	0	0	0
	M00345	0.0962727	0.0772617	0.0781497	0	0.936319	0
	M00344	0.0880856	0.0644936	0.0700334	0	0	0.302272
	M00358	0.0143118	0.0441017	0.0262138	0	0	0
	M00935	0.00410427	0.0558881	0.0368153	0	0	0
	M00174	0.000274969	0.0169186	0.011771	0	0	0
	M00378	0.000677242	0.00949879	0.00740294	0	0	0
	M00422	0.00855035	0.00237172	0.00537989	0	0	0
	M00608	2.71441e-06	0.000293452	0.000592162	0	0	0

## Sheet: Table S6
Table S6: Enrichment characteristics of sulfur, nitrogen, and methane metabolism modules in bacteria community of wood fall
Metabolism pathways	Module	Group	Mean	LDA_value	Pvalue
sulfur metabolism	M00596	SDCS	5.14311	5.04987	0.00632972
nitrogen metabolism	M00528	SDCS	5.03778	4.82422	0.0377891
	M00804	SDCS	5.15455	4.68125	0.0404859
	M00531	TR	4.96611	4.63569	0.0283678
	M00530	TR	5.44546	4.59713	0.0399316
methane metabolism	M00567	SDCS	5.01729	4.53379	0.00632972
	M00563	SDCS	5.05447	4.48625	0.0378934
	M00356	SDCS	4.99864	4.55121	0.0131077
	M00935	SWCS	4.38876	4.1018	0.013437
	M00346	TR	5.04161	4.44337	0.036258

## Sheet: Table S7
Table S7: Relative abundance of the CAZyme families of bacteria and fungi in distinct contact surfaces of wood fall
Groups	CAZyme family	SDCS	SWCS	TR	Lignocellulases in family
Bacteria	GT2_Glycos_transf_2	0.114809	0.0753877	0.0818088	-
	GT4	0.109501	0.082611	0.0778013	-
	GT41	0.0832165	0.0789748	0.0710654	-
	CE1	0.0301839	0.0512041	0.0550859	Acetylxylan esterase (EC 3.1.1.72)
	others	0.66229	0.711822	0.714239	-
Fungi	GT8	0	0	0.157974	-
	AA9	0	0.0288326	0.144774	Lytic cellulose monooxygenase (C1-hydroxylating) (EC 1.14.99.54); Lytic cellulose monooxygenase (C4-dehydrogenating) (EC 1.14.99.56);
	AA7	0	0.0317963	0.132234	Cellooligosaccharide dehydrogenase (EC 1.1.99.-);
	GT41	0.649519	0.268607	0.0685029	-
	CE10	0	0.116371	0.028421	-
	GH45	0	0.0969853	0.010922	Xyloglucan-specific endo-β-1,4-glucanase / endo-xyloglucanase (EC 3.2.1.151); Endo-β-1,4-glucanase (EC 3.2.1.4);
	GT4	0.0539896	0.00196413	0.0137426	-
	GH152	0	0.0596603	0.00300349	Endo-β-1,3-glucanase / laminarinase (EC 3.2.1.39);
	PL14_3	0.0986493	0	0	-
	CE9	0.0535001	0	0.00038341	-
	others	0.144342	0.395784	0.440043	-
Note:Others represents the families with relative abundance less than 5%.
